# Supplementary material for: Defining Global Neuroendocrine Gene Expression Patterns Associated with Reproductive Seasonality in Fish
Source: PLoS One. 2009 Jun 5;4(6):e5816. doi: 10.1371/journal.pone.0005816 (PMC2686097; doi:10.1371/journal.pone.0005816)
Supplement: Table S2 — A full list of differentially expressed genes between seasons. (0.65 MB XLS) [file pone.0005816.s004.xls]

## Sheet: Uniuqe
Results_Direction	Array1-0_GeneID	Type	Manul_Annotation	BlastN_Hit	BlastX_Hit
HHL	cb12e24	Carp		Danio rerio zgc:158852, transcript variant 1 (zgc:158852), mRNA	Unknown (protein for IMAGE:8109385)
HHL	cb07c12	Carp		-	-
HHL	cb07l24	Carp		Danio rerio similar to 5-AMP-activated protein kinase alpha-2 catalytic subunit (LOC572074), mRNA	similar to 5-AMP-activated protein kinase alpha-2 catalytic subunit
HHL	cb08g24	Carp		Danio rerio family with sequence similarity 82, member C (fam82c), mRNA	hypothetical protein LOC100034410
HHL	cb08l24	Carp		-	-
HHL	cb09b11	Carp		Zebrafish DNA sequence from clone CH211-209L18 in linkage group 22, complete sequence	-
HHL	cb09e03	Carp		Zebrafish DNA sequence from clone DKEY-204F11 in linkage group 3, complete sequence	immunoglobulin mu heavy chain
HHL	cb09e19	Carp
HHL	cb09e23	Carp		Cyprinus carpio mbl1 mRNA for mannose-binding lectin isoform 1, complete cds, clone:4	mannose-binding lectin isoform 2
HHL	cb09j22	Carp		Danio rerio guanine nucleotide binding protein-like 3 (nucleolar), mRNA (cDNA clone MGC:123093 IMAGE:7400471), complete cds	Gnl3 protein
HHL	cb09p19	Carp		Danio rerio zgc:92094 (zgc:92094), mRNA	hypothetical protein LOC436639
HHL	cb09p23	Carp		Danio rerio zgc:85858 (zgc:85858), mRNA	hypothetical protein LOC405879
HHL	cb10a24	Carp		Danio rerio microtubule-associated protein, RP/EB family, member 1, like, mRNA (cDNA clone MGC:77807 IMAGE:7001424), complete cds	Mapre1l protein
HHL	cb10d07	Carp		Zebrafish DNA sequence from clone CH211-248G18 in linkage group 23, complete sequence	-
HHL	cb10i03	Carp		CCA308993Cyprinus carpio partial mRNA for apolipoprotein A-I (apoA1 gene)	apolipoprotein A-I
HHL	cb10k22	Carp
HHL	cb11l11	Carp		Zebrafish DNA sequence from clone DKEY-31M13 in linkage group 5, complete sequence	glutamate receptor, ionotropic, N-methyl D-aspartate 1a
HHL	cb12a24	Carp		-	-
HHL	cb12d22	Carp
HHL	cb12e20	Carp
HHL	cb12g04	Carp		Ictalurus punctatus ribosomal protein L36 mRNA, complete cds	ribosomal protein L36
HHL	cb12j20	Carp
HHL	cb12n23	Carp		Danio rerio 7-dehydrocholesterol reductase (dhcr7), mRNA	7-dehydrocholesterol reductase
HHL	cb12o12	Carp		Danio rerio OCIA domain containing 1, mRNA (cDNA clone MGC:76992 IMAGE:6526072), complete cds	OCIA domain containing 1
HHL	cb13a07	Carp		Danio rerio similar to inositol polyphosphate 4-phosphatase (LOC562829), mRNA	similar to inositol polyphosphate 4-phosphatase type I alpha 3
HHL	cb13a24	Carp
HHL	cb13e10	Carp
HHL	cb13e12	Carp
HHL	cb13i08	Carp		Danio rerio Pcdh-gamma mRNA for protocadherin-gamma, complete cds	-
HHL	cb13j24	Carp
HHL	cb13k08	Carp		Danio rerio aldolase a, fructose-bisphosphate, a (aldoaa), mRNA	aldolase a, fructose-bisphosphate, b
HHL	cb13k10	Carp
HHL	cb13n24	Carp		-	-
HHL	cb13o11	Carp
HHL	cb13o24	Carp
HHL	cb13p23	Carp
HHL	cb14a12	Carp		Danio rerio enhancer of rudimentary homolog (Drosophila) (erh), mRNA	similar to Enhancer of rudimentary homolog
HHL	cb14c19	Carp		Labeo rohita translationally controlled tumor protein mRNA, complete cds	TCTP_LABROTranslationally-controlled tumor protein (TCTP)
HHL	cb14c22	Carp		Danio rerio hypothetical protein LOC100005005 (LOC100005005), mRNA	hypothetical protein
HHL	cb14e12	Carp		Danio rerio similar to glutamine fructose-6-phosphate transaminase 2 (LOC793690), mRNA	similar to glutamine fructose-6-phosphate transaminase 2
HHL	cb15a24	Carp
HHL	cb15c24	Carp		Zebrafish DNA sequence from clone CH211-166A6 in linkage group 8, complete sequence	-
HHL	cb15e23	Carp		Danio rerio IAP-associated factor Viaf1 (viaf1) mRNA, complete cds	AF175204_1IAP-associated factor Viaf1
HHL	cb15g24	Carp		Danio rerio glycogenin 1, mRNA (cDNA clone MGC:85619 IMAGE:6524911), complete cds	Gyg1 protein
HHL	cb15p11	Carp		Danio rerio hypothetical protein LOC100004232 (LOC100004232), mRNA	hypothetical protein
HHL	cb16d24	Carp		Danio rerio similar to Complement component 6 (LOC793094), mRNA	similar to Complement component 6
HHL	cb16g12	Carp
HHL	cb16i12	Carp		Danio rerio zgc:77725, mRNA (cDNA clone MGC:77725 IMAGE:7000702), complete cds	similar to transmembrane protein
HHL	cb16k11	Carp
HHL	cb16k21	Carp		Zebrafish DNA sequence from clone DKEY-15M21 in linkage group 9, complete sequence	-
HHL	cb16m24	Carp
HHL	cb17a24	Carp
HHL	cb17n23	Carp		Danio rerio zgc:123089 (zgc:123089), mRNA	hypothetical protein LOC564379
HHL	cb18a10	Carp		Danio rerio zgc:112466 (zgc:112466), mRNA	hypothetical protein LOC550374
HHL	cb18i12	Carp		Zebrafish DNA sequence from clone DKEY-121H17 in linkage group 21, complete sequence	Zgc:152710 protein
HHL	cb18m09	Carp		Danio rerio SMT3 suppressor of mif two 3 homolog 3 (yeast) (sumo3), mRNA	SMT3 suppressor of mif two 3 homolog 3
HHL	cb18m19	Carp		Danio rerio zgc:86701 (zgc:86701), mRNA	hypothetical protein LOC447863
HHL	cb19g20	Carp		Danio rerio similar to Zinc finger CCCH-type domain-containing protein 7B (Rotavirus X-associated non-structural protein) (RoXaN) (LOC100003994), mRNA	Zinc finger CCCH-type-containing 7B (Rotavirus X-associated non-structural protein) (RoXaN)
HHL	cb19m23	Carp		Zebrafish DNA sequence from clone CH211-276P10 in linkage group 18, complete sequence	-
HHL	cb19p19	Carp		-	-
HHL	cb20a12	Carp		Danio rerio zgc:101649 (zgc:101649), mRNA	hypothetical protein LOC541410
HHL	cb20a24	Carp		Zebrafish DNA sequence from clone DKEY-270K22 in linkage group 2, complete sequence	-
HHL	cb20f10	Carp		Danio rerio hypothetical protein LOC792163 (LOC792163), mRNA	splicing factor, arginine/serine-rich 3 isoform 2
HHL	cb21a12	Carp
HHL	cb21b24	Carp
HHL	cb21e24	Carp		Cyprinus carpio mRNA for stromal cell-derived factor 1a precursor (cxcl12a gene)	-
HHL	cb21g24	Carp
HHL	cb21j23	Carp		Zebrafish DNA sequence from clone DKEYP-80C12 in linkage group 1, complete sequence	-
HHL	cb21k23	Carp		-	-
HHL	cb21m07	Carp		Zebrafish DNA sequence from clone CH211-135D14 in linkage group 16, complete sequence	-
HHL	cb21p24	Carp		Cyprinus carpio constitutive heat shock protein HSC70-2 (hsc70-2) mRNA, partial cds	constitutive heat shock protein HSC70-2
HHL	cb22l19	Carp		-	-
HHL	cb22l23	Carp		Zebrafish DNA sequence from clone CH211-250A16 in linkage group 21, complete sequence	unnamed protein product
HLL	gf02B06	Goldfish	ckb (creatine kinase, brain)	danio rerio creatinebrainmrna	b-creatine kinase
HLL	gf02G08	Goldfish	aldolase C	cau36777carassius auratus aldolase ccomplete cds	aldolase a
HLL	gf02G11	Goldfish	zf clone	---NA---	---NA---
HLL	gf02C11	Goldfish	zf clone	zebrafish dna sequence from clone ch211-271d10 in linkage groupcomplete sequence	---NA---
HLL	gf03E06	Goldfish	reticulon 1	danio rerio zgc:65897 (zgc:65897)mrna	---NA---
HLL	gf04G12	Goldfish		---NA---	---NA---
HLL	gf02L06	Goldfish	tubb2 (tubulin, beta 2)	cns0gtuetetraodon nigroviridis full-length cdna	beta 2c
HLL	gf02O10	Goldfish	uchL1 (ubiquitin thiolesterase)	danio rerio ubiquitin c-terminal hydrolase l1complete cds	ubiquitin carboxyl-terminal esterase l1 (ubiquitin thiolesterase)
HLL	gf03B07	Goldfish	tuba8l4 (tubulin, alpha 8 like 4)	danio rerioalpha 8 likemrna (cdna clone mgc:85669 image:6960582)complete cds	alpha 8 like 4
HLL	gf02H07	Goldfish	ddx5 (DEAD (Asp-Glu-Ala-Asp) box polypeptide 5)	carassius auratus dead-box rna-dependent helicase p68complete cds	---NA---
HLL	gf03F11	Goldfish	zf clone	zebrafish dna sequence from clone rp71-3a8 in linkage groupcomplete sequence	---NA---
HLL	gf02B11	Goldfish		---NA---	---NA---
HLL	gf03G16	Goldfish	dnl2 (dynein light chain 2)	danio reriodnl2 proteinmrna	dynein light chain 2
HLL	gf03H21	Goldfish	zf clone	zebrafish dna sequence from clone dkey-13a3 in linkage groupcomplete sequence	---NA---
HLL	gf03H06	Goldfish		zebrafish dna sequence from clone ch211-287c12 in linkage groupcomplete sequence	---NA---
HLL	gf03H09	Goldfish		danio rerioglutamate-ammonia ligase (glutamine synthase)transcript variant 2mrna	---NA---
HLL	gf02B17	Goldfish	(RefSeq)	gasterosteus aculeatus clone cnb214-a06 mrna sequence	---NA---
HLL	gf02D10	Goldfish	EPD-II	craedygoldfishependymin ii (epd-ii)complete cds	ependymin precursor
HLL	gf03J23	Goldfish		danio rerio zgc:110203 (zgc:110203)mrna	phytanoyl-hydroxylase
HLL	gf02A07	Goldfish	adcyap1b (adenlyate cyclase activating polypeptide 1b)	danio rerio adenylate cyclase activating polypeptidemrna (cdna clone mgc:92555 image:7117168)complete cds	adcyap1b protein
HLL	gf04C05	Goldfish		zebrafish dna sequence from clone dkey-164n12 in linkage groupcomplete sequence	---NA---
HLL	gf04C13	Goldfish		silene latifoliamrna for strictosidine synthase familypartial cds	---NA---
HLL	gf02D09	Goldfish	novel protein similar to human KIAA0386	danio rerio si:ch211-(si:ch211-)mrna	---NA---
HLL	gf02G06	Goldfish	GAPDH	danio rerio clone md18 gapdhcomplete cds	glyceraldehyde-3-phosphate dehydrogenase
HLL	gf04D20	Goldfish		danio rerio clusterincomplete cds	novel protein (zgc:73352)
HLL	gf02F11	Goldfish	apoeb (apolipoprotein Eb)	danio rerio apolipoproteinmrna (cdna clone image:5913782)	apolipoprotein e
HLL	gf04E07	Goldfish		craedygoldfishependymin ii (epd-ii)complete cds	---NA---
HLL	gf04E12	Goldfish		zebrafish dna sequence from clone ch211-212m21 in linkage groupcomplete sequence	---NA---
HLL	gf04E19	Goldfish		danio rerio zgc:63977 (zgc:63977)mrna	---NA---
HLL	gf04G19	Goldfish		danio reriobeta thymosin-liketranscript variant 2mrna	beta thymosin-like protein
HLL	gf02I04	Goldfish	aldolase C	cau36777carassius auratus aldolase ccomplete cds	---NA---
HLL	gf04K06	Goldfish		tpa_inf: cyprinus carpio rtn1complete cds	tpa_inf: rtn1
HLL	gf03D21	Goldfish	aldolase C	cau36777carassius auratus aldolase ccomplete cds	aldolase c
HLL	gf03D24	Goldfish	hsp90b (heat shock protein 90-beta)	danio rerio heat shock protein 90kda alphaclass b membermrna (cdna clone mgc:77433 image:6970738)complete cds	heat shock protein 90 beta
HLL	gf04M12	Goldfish		zebrafish dna sequence from clone dkey-259l18 in linkage groupcomplete sequence	---NA---
HLL	gf04N18	Goldfish		belgica antarctica clone ba-u40 cg32816-likepartial cds	---NA---
HLL	gf04P08	Goldfish		---NA---	---NA---
HLL	gf04B05	Goldfish		danio rerio zgc:56140 (zgc:56140)mrna	riken cdna a030007l17 gene
HLL	gf04E21	Goldfish		danio rerio zgc:56140 (zgc:56140)mrna	chromosome 7 open reading frame 24
HLL	cb05i19	Carp		Danio rerio zgc:92078, mRNA (cDNA clone MGC:92078 IMAGE:7046768), complete cds	regucalcin
HLL	gf04J06	Goldfish		ictalurus punctatus isolate c64gga09 eukaryotic translation initiation factor 5partial cds	---NA---
HLL	gf02E10	Goldfish	SgII (Secretogranin II)	ctenopharyngodon idella secretogranin iicomplete cds	secretogranin ii
HLL	gf02B03	Goldfish	18S (PCR - faint band)	carassius auratus gibelio 18s ribosomal rnapartial sequence	chk1 checkpoint homolog
HLL	cb14n12	Carp		Cyprinus carpio mRNA for mitochondrial ATP synthase c-subunit (P3) precursor, complete cds	ATP synthase, H+ transporting, mitochondrial F0 complex, subunit c (subunit 9)
HLL	gf04N08	Goldfish		danio rerio zgc:112335 (zgc:112335)mrna	beta 2b
HLL	gf04P15	Goldfish		danio rerio zgc:123194 (zgc:123194)mrna	beta 4
HLL	cb17m19	Carp		Danio rerio zgc:123194 (zgc:123194), mRNA	MGC53205 protein
HLL	gf02E21	Goldfish		danio rerio hypothetical loc561162mrna	---NA---
HLL	gf02B08	Goldfish	tuba1 (tubulin, alpha 1)	danio rerioalpha-tubulin isotype m-alpha-transcript variant 1mrna	6-liver type (phosphofructokinase 1)(phosphofructo-1-kinase isozyme b) (pfk-b)
HLL	gf03J21	Goldfish	tuba1 (tubulin, alpha 1)	danio reriotubulintranscript variant 1mrna	alpha-tubulin i
HLL	gf03H24	Goldfish		danio rerioh+v1 subunit	h+lysosomalv1 subunit f
HLL	gf02J06	Goldfish	bactin1 (beta actin 1)	af393832morulius calbasu beta-actincomplete cds	beta-actin
HLL	gf02B05	Goldfish	zf clone (with protein domain: globin)	cyprinus carpio myoglobin isoform 2complete cds	myoglobin isoform 2
HLL	gf02A05	Goldfish	neurogranin	danio rerio cdna clone image:7428350	neug_caphineurogranin(protein kinase c substratekda protein)
HLL	cb24p01	Carp		Danio rerio splicing factor 3b, subunit 3 (sf3b3), mRNA	splicing factor 3b, subunit 3
HLL	gf02F05	Goldfish		af151726dianthus caryophyllus3-like proteincomplete cds	---NA---
HLL	gf04O18	Goldfish		caepdicarassius auratus epd-i gene for ependymin-i	ependymin precursor
HLL	gf02C16	Goldfish	zf clone (RefSeq)	danio rerio zgc:136766 (zgc:136766)mrna	---NA---
HLL	gf02A11	Goldfish		---NA---	---NA---
HLL	gf02A12	Goldfish		zebrafish dna sequence from clone ch211-complete sequence	---NA---
HLL	gf02A17	Goldfish	sGnRH	cau30301carassius auratus gonadotropin-releasing hormone precursorcomplete cds	salmon-type gonadotropin-releasing hormone precursor
HLL	gf02A18	Goldfish	zf clone	danio rerioarginine-glutamic acid dipeptiderepeatsmrna	arginine-glutamic acid dipeptiderepeats
HLL	gf02A19	Goldfish	no sequence info	-	-
HLL	gf02A22	Goldfish	no sequence info	-	-
HLL	gf02B07	Goldfish		---NA---	---NA---
HLL	gf02B10	Goldfish	RFAL - tachykinin short (PCR - 2 weak band)	-	-
HLL	gf02B12	Goldfish		danio rerio apaf1-like mrna	---NA---
HLL	gf02B16	Goldfish	GABA-A alpha 1	carassius auratus gaba-a receptor alpha 1 subunitpartial cds	gamma-aminobutyric acidaalphaisoform cra_a
HLL	gf02B21	Goldfish		danio rerioprotein tyrosinereceptor	---NA---
HLL	gf02B22	Goldfish	no sequence info	-	-
HLL	gf02C02	Goldfish	RFAL - CCK	cau70865carassius auratus cck8complete cds	cholecystokinin
HLL	gf02C04	Goldfish	RFAL - glucagon	cau65528carassius auratus proglucagoncomplete cds	proglucagon ii
HLL	gf02C08	Goldfish	RFAL - growth hormone	carassius auratus growth hormonecomplete cds	growth hormone
HLL	gf02C09	Goldfish	bactin1 (beta actin 1)	zebrafish dna sequence from clone dkey-190m16 in linkage groupcomplete sequence	---NA---
HLL	gf02C10	Goldfish		---NA---	lymphocyte antigen 75 isoform 2
HLL	gf02C17	Goldfish	GFD3 polydirimidine	-	-
HLL	gf02C19	Goldfish	no sequence info	-	-
HLL	gf02C20	Goldfish	no sequence info	-	-
HLL	gf02D06	Goldfish		zebrafish dna sequence from clone dkey-35i15 in linkage groupcomplete sequence	---NA---
HLL	gf02D07	Goldfish		---NA---	---NA---
HLL	gf02D08	Goldfish	RFAL - peptidyl histidyl isoleucine (PHI)	-	-
HLL	gf02D12	Goldfish		cvu14118cloning vectorhis4-basedcomplete sequence	alpha & ccdb lethal fusion protein
HLL	gf02D14	Goldfish	GABA-A gamma 2	carassius auratus gabaa gamma 2 subunitpartial cds	gabaa gamma 2 subunit
HLL	gf02D17	Goldfish	cGnRH-II	cau40567carassius auratus gonadotropin-releasing hormone-ii precursor (c-ii)complete cds	chicken-ii-type gonadotropin-releasing hormone precursor
HLL	gf02D20	Goldfish	no sequence info	-	-
HLL	gf02D21	Goldfish	no sequence info	-	-
HLL	gf02D22	Goldfish	no sequence info	-	-
HLL	gf02D23	Goldfish	zf clone (with conserved domains: Immunoglobulin domain cell adhesion molecule (cam) subfamily & Leucine rich repeat C-terminal domain; D11: sequence length matches band size)	zebrafish dna sequence from clone dkey-4m3 in linkage groupcomplete sequence	immunoglobulin superfamily containing leucine-rich repeat 2
HLL	gf02E05	Goldfish	gf clone (similar to 14-3-3 protein) PCR - faint band	danio rerio 3-monooxygenase tryptophan 5-monooxygenase activationgamma polypeptide 1mrna	tyrosine 3-monooxygenase tryptophan 5-monooxygenase activationgamma polypeptide
HLL	gf02E06	Goldfish	GAD3 (glutamate decarboxylase isoform 3)	carassius auratus glutamate decarboxylase isoform 3 gad3partial cds	glutamic acid decarboxylase
HLL	gf02E08	Goldfish	zf clone	---NA---	---NA---
HLL	gf02E11	Goldfish	itnp (isotocin neurophysin)	cyprinus carpio isotocinexons2 and 3 and complete cds	af322651_1isotocin precursor
HLL	gf02E12	Goldfish	2 sequences	---NA---	-
HLL	gf02E13	Goldfish	esr1 (estrogein receptor 1)	carassius auratus estrogen receptor alphacomplete cds	estrogen receptor alpha
HLL	gf02E16	Goldfish	tachykinin long	-	-
HLL	gf02E17	Goldfish	zf clone (Stathmin family)	danio rerio zgc:110159 (zgc:110159)mrna	stathmin 1 oncoproteinisoform cra_a
HLL	gf02E18	Goldfish		carassius auratus gabaa gamma 1 subunitpartial cds	gamma-aminobutyric acid agamma 1 precursor
HLL	gf02E19	Goldfish	no sequence info	-	-
HLL	gf02E20	Goldfish	no sequence info	-	-
HLL	gf02E23	Goldfish	no sequence info	-	-
HLL	gf02F06	Goldfish	zf clone (cytochrome-c oxidase activity)	danio rerio zgc:86599 (zgc:86599)mrna	novel proteincytochrome c oxidase subunit vb
HLL	gf02F07	Goldfish	similar to mKIAA0424 protein; PCR - some laddering	danio rerio hypothetical loc560923mrna	cdc42 guanine nucleotide exchange factor9
HLL	gf02F08	Goldfish	atp6v1bb (ATPase, H+ transporting, lysosomal, V1 subunit B	danio rerioh+lysosomal 56 v1 subunitmrna (cdna clone mgc:136655 image:7998195)complete cds	h+lysosomal 56 v1 subunit b2
HLL	gf02F09	Goldfish	RFAL - prop co-enzyme A	-	-
HLL	gf02F14	Goldfish	zf clone (GABA:Na symporter activity)	carassius auratus gaba transporter 1partial cds	solute carrier family 6member 1
HLL	gf02F20	Goldfish	no sequence info	-	-
HLL	gf02F22	Goldfish	no sequence info	-	-
HLL	gf02F23	Goldfish	adcyap1b (adenylate cyclase activating polypeptide 1b)	zebrafish dna sequence from clone ch211-212m21 in linkage groupcomplete sequence	---NA---
HLL	gf02F24	Goldfish	same as 2F11, based on band size the sequence should be different and therefore need to be resequenced	zebrafish dna sequence from clone ch211-212m21 in linkage groupcomplete sequence	---NA---
HLL	gf02G05	Goldfish		danio rerio partial mrna for f-box protein 5 (fox5 gene)	---NA---
HLL	gf02G07	Goldfish	RFAL - PACAP	af048820carassius auratus pituitary adenylate cyclase activating polypeptide type 1 receptor precursorcomplete cds	pituitary adenylate cyclase activating polypeptide type 1 receptor precursor
HLL	gf02G09	Goldfish	RFAL - gf A2 rapamycin	af046004carassius auratusfkbp12-rapamycin associated proteinpartial cds	fk506 binding protein 12-rapamycin associated protein 1
HLL	gf02G13	Goldfish		danio rerio zgc:123326 (zgc:123326)mrna	ubiquitin-conjugating enzyme e2 variant 1
HLL	gf02G17	Goldfish	GTH-II	carassius auratus gthii mrna for gonadotropin ii betacomplete cds	luteinizing hormone beta subunit
HLL	gf02G19	Goldfish	replaced with new sequence (no sequence info for new sequence)	-	-
HLL	gf02G20	Goldfish	no sequence info	-	-
HLL	gf02H05	Goldfish	glula (glutamate-ammonia ligase (glutamine synthase) a)	carassius auratus glutamine synthetasepartial cds	glutamate-ammonia ligase (glutamine synthase) b
HLL	gf02H06	Goldfish	RFAL - GLP1 receptor; PCR - faint band	carassius auratus glucagon-like peptide 1 receptorcomplete cds	glucagon-like peptide 1 receptor
HLL	gf02H12	Goldfish	zf clone (similar to synuclein, beta)	danio rerio zgc:66343 (zgc:66343)mrna	beta
HLL	gf02H15	Goldfish	taurine transporter	danio rerio taurine transportermrna	taurine transporter
HLL	gf02H16	Goldfish	NPY	cranpycarassius auratus neuropeptide ycomplete cds	neuy_carauneuropeptide y precursor
HLL	gf02H18	Goldfish	GABA-A beta 4	carassius auratus gabaa beta 4 subunitpartial cds	GABA receptor subunit beta-4 precursor (gabareceptor subunit beta-4)
HLL	gf02H20	Goldfish	no sequence info	-	-
HLL	gf02H21	Goldfish	vector and linker sequences could not be found	uncultured geobacterpartial 16s rrnaclone geo06-gb564f	---NA---
HLL	gf02H22	Goldfish	EPD-II	craedygoldfishependymin ii (epd-ii)complete cds	---NA---
HLL	gf02H23	Goldfish	zf clone	zebrafish dna sequence from clone dkeyp-24a7 in linkage groupcomplete sequence	---NA---
HLL	gf02I05	Goldfish		-	-
HLL	gf02I06	Goldfish	uchL1 (ubiquitin thiolesterase)	danio rerio ubiquitin carboxyl-terminal esterase l1 (ubiquitin thiolesterase)mrna	ubiquitin carboxyl-terminal esterase l1 (ubiquitin thiolesterase)
HLL	gf02I08	Goldfish	no sequence info	-	-
HLL	gf02I10	Goldfish	no sequence info	-	-
HLL	gf02I11	Goldfish		zebrafish dna sequence from clone rp71-40n14 in linkage groupcomplete sequence	---NA---
HLL	gf02I12	Goldfish	no sequence info	-	-
HLL	gf02I16	Goldfish	poor sequence quality (vector and linker sequences could not be found) - REDO	---NA---	---NA---
HLL	gf02I17	Goldfish	fads2 (fatty acid desaturase 2)	danio rerio fatty acid desaturasemrna (cdna clone image:6996977)	---NA---
HLL	gf02J03	Goldfish	aldolase C	cau36777carassius auratus aldolase ccomplete cds	---NA---
HLL	gf02J04	Goldfish	SgII (secretogranin II precursor)	af046002carassius auratus secretogranin iicomplete cds	secretogranin ii precursor
HLL	gf02J05	Goldfish		---NA---	---NA---
HLL	gf02J07	Goldfish	no sequence info	-	-
HLL	gf02J08	Goldfish	no sequence info	-	-
HLL	gf02J10	Goldfish	no sequence info	-	-
HLL	gf02J14	Goldfish		danio rerio myelin basictranscript variant 3mrna	---NA---
HLL	gf02J18	Goldfish	coxII (cytochrome c oxidase subunit II) mitochondrial genome	carassius auratus auratus mitochondrialcomplete genome	cytochrome c oxidase subunit ii
HLL	gf02J19	Goldfish		---NA---	---NA---
HLL	gf02J21	Goldfish	vector and linker sequences could not be found - REDO	---NA---	---NA---
HLL	gf02K05	Goldfish	zf clone	danio rerio o-linked n-acetylglucosaminetransferase (udp-n-acetylglucosamine:polypeptide-n-acetylglucosaminyl transferase)transcript variantmrna	udp-n-acetylglucosamine:polypeptide-n-acetylglucosaminyl transferase
HLL	gf02K06	Goldfish	calm1b (calmodulin 1b)	carassius auratus calmodulin short formcomplete cds	calmodulin 2
HLL	gf02K07	Goldfish	no sequence info	-	-
HLL	gf02K08	Goldfish	no sequence info	-	-
HLL	gf02K09	Goldfish	no sequence info	-	-
HLL	gf02K14	Goldfish	forward sequence only - REDO	---NA---	---NA---
HLL	gf02K15	Goldfish	same as 4C4 - REDO	---NA---	---NA---
HLL	gf02K17	Goldfish		zebrafish dna sequence from clone ch211-237l4 in linkage group 10 contains a novel genehumantwo novela novel genehuman and fugu pcolce (procollagen c-endopeptidase enhancer)the per1 gene for period homolog 1a novel genevertebrate vamp2 (vesicle-associated membrane proteinsynaptobrevin 2) and a novel genehuman and mouse ap4m1 (adaptor-related protein complexmu 1 subunit)complete sequence	---NA---
HLL	gf02L04	Goldfish	zf clone	danio rerio zgc:154161 (zgc:154161)mrna	---NA---
HLL	gf02L09	Goldfish	no sequence info	-	-
HLL	gf02L19	Goldfish		zebrafish dna sequence from clone dkey-46i9 in linkage groupcomplete sequence	---NA---
HLL	gf02L21	Goldfish	no sequence info	-	-
HLL	gf02L24	Goldfish	ckb (creatine kinase, brain)	danio rerio creatinemrna (cdna clone mgc:77605 image:6996470)complete cds	creatinebrain
HLL	gf02M08	Goldfish	no sequence info	-	-
HLL	gf02M11	Goldfish		-	-
HLL	gf02M15	Goldfish	no sequence info	-	-
HLL	gf02M16	Goldfish	HMP19; neuron specific gene family member 2 (dopamine receptor binding function)	danio rerio zgc:mrna (cdna clone mgc:73142 image:4791018)complete cds	mgc115031 protein
HLL	gf02M20	Goldfish	GAPDH - forward sequence only	carassius auratus glyceraldehyde-3-phosphate dehydrogenasepartial cds	glyceraldehyde-3-phosphate dehydrogenase
HLL	gf02N04	Goldfish	no sequence info	-	-
HLL	gf02N05	Goldfish	zf clone	danio reriohigh mobility grouptranscript variant 3mrna	---NA---
HLL	gf02N09	Goldfish	no sequence info	-	-
HLL	gf02N11	Goldfish	no sequence info	-	-
HLL	gf02N19	Goldfish	EPD-II	---NA---	---NA---
HLL	gf02N21	Goldfish	forward sequence only - REDO	---NA---	---NA---
HLL	gf02N22	Goldfish	no sequence info	-	-
HLL	gf02O05	Goldfish	gpm6ab (glycoprotein M6Ab)	danio rerio glycoproteinmrna (cdna clone mgc:86812 image:6901378)complete cds	---NA---
HLL	gf02O06	Goldfish	plp1b (proteolipid protein 1b)	zebrafish dna sequence from clone dkey-125i10 in linkage groupcomplete sequence	---NA---
HLL	gf02O07	Goldfish	no sequence info	-	-
HLL	gf02O08	Goldfish	no sequence info	-	-
HLL	gf02O09	Goldfish	no sequence info	-	-
HLL	gf02O12	Goldfish	no sequence info	-	-
HLL	gf02P12	Goldfish	no sequence info	-	-
HLL	gf02P20	Goldfish		zebrafish dna sequence from clone dkey-210e13 in linkage groupcomplete sequence	---NA---
HLL	gf03A05	Goldfish		---NA---	---NA---
HLL	gf03A07	Goldfish		danio rerio zgc:153426 (zgc:153426)mrna	---NA---
HLL	gf03A08	Goldfish	gria3 (glutamate receptor, ionotrophic, AMPA 3)	danio rerio glutamateampa 3bmrna	---NA---
HLL	gf03A11	Goldfish		danio reriomembranepalmitoylated 3 (maguk p55 subfamily member 3)mrna	palmitoylated membrane protein 3
HLL	gf03A20	Goldfish	5' linker sequence could not be found	zebrafish dna sequence from clone ch211-260m3 in linkage groupcomplete sequence	---NA---
HLL	gf03B05	Goldfish	zf clone (phosphopyruvate hydratase activity)	danio rerio enolasemrna (cdna clone mgc:73152 image:4144055)complete cds	enolase 1 alpha-like
HLL	gf03B10	Goldfish		zebrafish dna sequence from clone dkey-93p24 in linkage groupcomplete sequence	---NA---
HLL	gf03B12	Goldfish	splicing factor 3b subunit 1	danio rerio splicing factorsubunittranscript variant 1mrna	splicing factorsubunit 1 isoform 1
HLL	gf03B13	Goldfish		---NA---	---NA---
HLL	gf03B19	Goldfish		---NA---	---NA---
HLL	gf03B20	Goldfish	zf clone	danio reriopleckstrin and sec7 domain containingtranscript variant 1mrna	---NA---
HLL	gf03B22	Goldfish		danio rerio si:dkey-(si:dkey-)mrna	---NA---
HLL	gf03B23	Goldfish		---NA---	---NA---
HLL	gf03C03	Goldfish	zf clone	---NA---	---NA---
HLL	gf03C19	Goldfish		cca490881cyprinus carpio mrna forcorticotropin releasing hormone binding protein 2 (crh-bp2 gene)	corticotropin releasing hormone binding protein
HLL	gf03C20	Goldfish		danio rerio glycoproteinmrna (cdna clone mgc:86812 image:6901378)complete cds	---NA---
HLL	gf03D06	Goldfish		---NA---	---NA---
HLL	gf03D07	Goldfish		---NA---	---NA---
HLL	gf03D08	Goldfish		---NA---	---NA---
HLL	gf03D13	Goldfish		poplar cdna sequences	---NA---
HLL	gf03D18	Goldfish	5' vector and linker or 3' linker sequence could not be found	---NA---	---NA---
HLL	gf03D19	Goldfish		zebrafish dna sequence from clone ch73-44a21 in linkage groupcomplete sequence	---NA---
HLL	gf03D20	Goldfish	forward sequence only	---NA---	---NA---
HLL	gf03D22	Goldfish		danio rerio zgc:101531 (zgc:101531)mrna	mgc84022 protein
HLL	gf03E04	Goldfish		---NA---	---NA---
HLL	gf03E05	Goldfish		zebrafish dna sequence from clone ch211-217f24 in linkage groupcomplete sequence	---NA---
HLL	gf03E07	Goldfish	apoeb (apolipoprotein Eb)	danio rerio apolipoproteinmrna (cdna clone mgc:77232 image:6963043)complete cds	apolipoprotein e precursor protein
HLL	gf03E08	Goldfish		---NA---	---NA---
HLL	gf03E09	Goldfish		zebrafish dna sequence from clone ch211-93a2 in linkage groupcomplete sequence	---NA---
HLL	gf03E12	Goldfish	bcap31 (B-cell receptor-associated protein 31)	danio rerio b-cell receptor-associated protein 31mrna	accessory protein bap31
HLL	gf03E17	Goldfish		danio reriodmbeta1mrna	---NA---
HLL	gf03E18	Goldfish		danio rerio zgc:114181 (zgc:114181)mrna	carnosine dipeptidase 1 (metallopeptidase m20 family)
HLL	gf03E19	Goldfish		danio rerio zgc:mrna (cdna clone mgc:152958 image:5604640)complete cds	---NA---
HLL	gf03E20	Goldfish	ck2a1 (casein kinase 2 alpha 1)	danio rerio casein kinase 2 alpha 1mrna	casein kinasealpha chain (cmgc group iv)
HLL	gf03E23	Goldfish	glula (glutamate-ammonia ligase (glutamine synthase) a)	danio rerioglutamate-ammonia ligase (glutamine synthase)transcript variant 2mrna	glutamate-ammonia ligase (glutamine synthase) a isoform 1
HLL	gf03F02	Goldfish	no sequence info	-	-
HLL	gf03F04	Goldfish		---NA---	---NA---
HLL	gf03F06	Goldfish	zf clone	danio reriotestican-2mrna	---NA---
HLL	gf03F07	Goldfish	isotocin precursor	cyprinus carpio isotocinexons2 and 3 and complete cds	---NA---
HLL	gf03F08	Goldfish		---NA---	---NA---
HLL	gf03F09	Goldfish		zebrafish dna sequence from clone dkey-complete sequence	---NA---
HLL	gf03F12	Goldfish	ckb (creatine kinase, brain)	danio rerio creatinebrainmrna	b-creatine kinase
HLL	gf03F21	Goldfish	no sequence info	-	-
HLL	gf03G02	Goldfish		danio rerio amyloid betaprecursor-like proteinmrna	---NA---
HLL	gf03G05	Goldfish	camk2d (calcium/calmodulin-dependent protein kinase (CaM kinase) II delta)	danio rerio calcium calmodulin-dependent protein kinaseii alphamrna	calcium calmodulin-dependent protein kinase ii alpha
HLL	gf03G10	Goldfish	interferon-inducible protein Gig2	carassius auratus interferon-inducible protein gig2complete cds	interferon-inducible protein gig2
HLL	gf03G11	Goldfish	zf clone (FKBP-type peptidyl-prolyl cis-trans isomerase)	danio rerio zgc:73373 (zgc:73373)mrna	fk506-binding protein
HLL	gf03G18	Goldfish		---NA---	---NA---
HLL	gf03G20	Goldfish		danio rerioadenylate kinasemrna	adenylate kinase 5 isoform 2
HLL	gf03H03	Goldfish	no sequence info	-	-
HLL	gf03H04	Goldfish	ywhab (tyrosine 3-monooxygenase/tryptophan 5-monooxygenase activation protein, beta polypeptide)	danio rerio wu:mrna (cdna clone mgc:162089 image:8730781)complete cds	---NA---
HLL	gf03H12	Goldfish		---NA---	---NA---
HLL	gf03H19	Goldfish		---NA---	---NA---
HLL	gf03H20	Goldfish		---NA---	---NA---
HLL	gf03H22	Goldfish	CDK5_activator; Cyclin-dependent kinase 5 activator protein	danio rerio zgc:110126 (zgc:110126)mrna	cyclin-dependent kinaseregulatory subunit 2
HLL	gf03H23	Goldfish	aldolase C	cau36777carassius auratus aldolase ccomplete cds	---NA---
HLL	gf03I12	Goldfish		danio rerio hypothetical loc567216mrna	nel-like 2
HLL	gf03I18	Goldfish		zebrafish dna sequence from clone ch211-237l4 in linkage group 10 contains a novel genehumantwo novela novel genehuman and fugu pcolce (procollagen c-endopeptidase enhancer)the per1 gene for period homolog 1a novel genevertebrate vamp2 (vesicle-associated membrane proteinsynaptobrevin 2) and a novel genehuman and mouse ap4m1 (adaptor-related protein complexmu 1 subunit)complete sequence	---NA---
HLL	gf03I19	Goldfish	rab14 (RAB14, member RAS oncogene family); 3' vector and linker sequences could not be found	danio reriomember ras oncogene familymrna	loc539180 protein
HLL	gf03I22	Goldfish		zebrafish dna sequence from clone dkey-266h7 in linkage groupcomplete sequence	---NA---
HLL	gf03I24	Goldfish		---NA---	---NA---
HLL	gf03J12	Goldfish		zebrafish dna sequence from clone dkeyp-80c12 in linkage groupcomplete sequence	---NA---
HLL	gf03J13	Goldfish		tpa_exp: cyprinus carpio rtn5partial cds and 3 utr	rtn1a protein
HLL	gf03J16	Goldfish		danio reriosynaptotagmin xi	---NA---
HLL	gf03J20	Goldfish		---NA---	---NA---
HLL	gf03J22	Goldfish	zf clone	zebrafish dna sequence from clone ch211-11p18 in linkage groupcomplete sequence	---NA---
HLL	gf03K05	Goldfish	pbr (peripheral benzodiazepine receptor)	carassius auratus peripheral-type benzodiazepine receptorpartial cds	peripheral-type benzodiazepine receptor
HLL	gf03K08	Goldfish		danio rerio zgc:110203 (zgc:110203)mrna	phytanoyl-hydroxylase
HLL	gf03K11	Goldfish		zebrafish dna sequence from clone ch211-194c3 in linkage groupcomplete sequence	---NA---
HLL	gf03K17	Goldfish		---NA---	---NA---
HLL	gf03K19	Goldfish	zf clone (novel protein similiar to vertebrate visinin-like 1)	zebrafish dna sequence from clone dkey-30j22 in linkage groupcomplete sequence	---NA---
HLL	gf03L14	Goldfish		danio rerio zgc:114050 (zgc:114050)mrna	transmembrane 4 superfamily member 8 isoform 1
HLL	gf03M08	Goldfish		zebrafish dna sequence from clone dkeyp-27c11 in linkage groupcomplete sequence	---NA---
HLL	gf03M10	Goldfish		---NA---	---NA---
HLL	gf03N07	Goldfish		poplar cdna sequences	---NA---
HLL	gf03N21	Goldfish	zf clone	danio rerio zgc:110291 (zgc:110291)mrna	---NA---
HLL	gf03O17	Goldfish	zf clone (calcium ion binding)	danio rerios100 calcium bindingbetamrna	---NA---
HLL	gf03P08	Goldfish		danio rerio wu:fb80c08 (wu:fb80c08)mrna	---NA---
HLL	gf03P10	Goldfish		---NA---	---NA---
HLL	gf03P18	Goldfish	cytochrome c oxidase subunit Vlb	danio rerio zgc:92631 (zgc:92631)mrna	cytochrome c oxidase subunit vib
HLL	gf04A04	Goldfish		danio rerio otx13utr	---NA---
HLL	gf04A07	Goldfish		carassius auratus dead-box rna-dependent helicase p68complete cds	---NA---
HLL	gf04A13	Goldfish		zebrafish dna sequence from clone ch211-207o23 in linkage groupcomplete sequence	---NA---
HLL	gf04A15	Goldfish		danio rerio creatinemrna (cdna clone mgc:56684 image:6033892)complete cds	b-creatine kinase
HLL	gf04A17	Goldfish		carassius auratus mrna for braincomplete cds	---NA---
HLL	gf04A18	Goldfish		carassius auratus dead-box rna-dependent helicase p68complete cds	ddx5 protein
HLL	gf04B02	Goldfish		-	-
HLL	gf04B06	Goldfish		danio rerio pyruvatemusclemrna	pyruvate kinase
HLL	gf04B08	Goldfish		danio rerio zgc:77708 (zgc:77708)mrna	vacuolar atp synthase 16 kda proteolipid subunit isoform 1
HLL	gf04B09	Goldfish		---NA---	---NA---
HLL	gf04B10	Goldfish		zebrafish dna sequence from clone ch211-225n18 in linkage groupcomplete sequence	blood coagulation factor x
HLL	gf04C03	Goldfish		zebrafish dna sequence from clone dkey-235d18 in linkage groupcomplete sequence	eukaryotic translation elongation factor 1 delta
HLL	gf04C07	Goldfish		-	-
HLL	gf04C08	Goldfish		danio rerio taf12 rna polymerasetata box binding protein-associated factormrna	taf12 rna polymerasetata box binding protein-associated20kda
HLL	gf04C10	Goldfish		danio reriomgc86242 proteinmrna	mgc86242 protein
HLL	gf04C11	Goldfish		sesbania drummondii clone ssh-36_01_a09_t3 mrna sequence	---NA---
HLL	gf04C17	Goldfish		zebrafish dna sequence from clone dkey-78o15 in linkage groupcomplete sequence	---NA---
HLL	gf04C21	Goldfish		zebrafish dna sequence from clone ch211-217f24 in linkage groupcomplete sequence	---NA---
HLL	gf04D04	Goldfish		danio rerio hypothetical loc570305mrna	---NA---
HLL	gf04D06	Goldfish		danio rerio zgc:152822 (zgc:152822)mrna	---NA---
HLL	gf04D10	Goldfish		-	-
HLL	gf04D11	Goldfish		-	-
HLL	gf04D15	Goldfish		ctenopharyngodon idella glyceraldehyde-3-phosphate dehydrogenasepartial cds	---NA---
HLL	gf04D19	Goldfish		zebrafish dna sequence from clone dkey-259l18 in linkage groupcomplete sequence	---NA---
HLL	gf04E02	Goldfish		danio reriona+ k+alpha 1mrna (cdna clone mgc:77580 image:7000625)complete cds	na+ k+alpha 1 polypeptide
HLL	gf04E05	Goldfish		zebrafish dna sequence from clone dkey-234e12 in linkage groupcomplete sequence	---NA---
HLL	gf04E08	Goldfish		danio rerio glycoproteinmrna (cdna clone mgc:86812 image:6901378)complete cds	---NA---
HLL	gf04E11	Goldfish		zebrafish dna sequence from clone dkey-33c12 in linkage groupcomplete sequence	---NA---
HLL	gf04F05	Goldfish		-	-
HLL	gf04F06	Goldfish		danio rerioneurograninmrna	sperm autoantigenic protein 17
HLL	gf04F08	Goldfish		danio rerio zgc:91959 (zgc:91959)mrna	---NA---
HLL	gf04F09	Goldfish		homo sapiens mrna expressed only in placentalclone smap26	---NA---
HLL	gf04F10	Goldfish		---NA---	---NA---
HLL	gf04F21	Goldfish		danio rerio zgc:mrna (cdna clone mgc:158544 image:7415333)complete cds	---NA---
HLL	gf04G06	Goldfish		-	-
HLL	gf04G07	Goldfish		danio rerio interferon gamma inducible protein 30mrna	gamma-inducible protein 30
HLL	gf04G09	Goldfish		zebrafish dna sequence from clone dkey-71l10 in linkage groupcomplete sequence	---NA---
HLL	gf04G10	Goldfish		---NA---	---NA---
HLL	gf04G11	Goldfish		-	-
HLL	gf04G17	Goldfish		af151726dianthus caryophyllus3-like proteincomplete cds	---NA---
HLL	gf04G20	Goldfish		-	-
HLL	gf04G21	Goldfish		danio rerio zgc:158660 (zgc:158660)mrna	---NA---
HLL	gf04H08	Goldfish		zebrafish dna sequence from clone dkeyp-86f6 in linkage groupcomplete sequence	---NA---
HLL	gf04H09	Goldfish		-	-
HLL	gf04H18	Goldfish		---NA---	bruno-likerna binding protein
HLL	gf04H20	Goldfish		---NA---	---NA---
HLL	gf04H23	Goldfish		danio rerio hypothetical loc564461mrna	glutamatemetabotropic 2
HLL	gf04H24	Goldfish		-	-
HLL	gf04I07	Goldfish		danio rerio ribosomal protein s25mrna	ribosomal protein s25
HLL	gf04I09	Goldfish		-	-
HLL	gf04I11	Goldfish		---NA---	---NA---
HLL	gf04I17	Goldfish		---NA---	---NA---
HLL	gf04I18	Goldfish		zebrafish dna sequence from clone ch211-237l4 in linkage group 10 contains a novel genehumantwo novela novel genehuman and fugu pcolce (procollagen c-endopeptidase enhancer)the per1 gene for period homolog 1a novel genevertebrate vamp2 (vesicle-associated membrane proteinsynaptobrevin 2) and a novel genehuman and mouse ap4m1 (adaptor-related protein complexmu 1 subunit)complete sequence	---NA---
HLL	gf04I20	Goldfish		zebrafish dna sequence from clone ch211-215a10 in linkage groupcomplete sequence	---NA---
HLL	gf04J02	Goldfish		hsa293411homo sapiens mrna differentially expressed in malignantclone nn f4	---NA---
HLL	gf04J03	Goldfish		danio rerio otx13utr	---NA---
HLL	gf04J08	Goldfish		danio rerio zgc:153477 (zgc:153477)mrna	mgc16597 protein
HLL	gf04J09	Goldfish		danio rerio si:dkey-(si:dkey-)mrna	novel protein
HLL	gf04J10	Goldfish		danio rerio calcium calmodulin-dependent protein kinase i	---NA---
HLL	gf04J11	Goldfish		zebrafish dna sequence from clone ch211-185j11 in linkage groupcomplete sequence	---NA---
HLL	gf04J18	Goldfish		---NA---	n-ethylmaleimide-sensitive factor
HLL	gf04J19	Goldfish		mmu290944mus musculus mrna for a stretch regulated skeletal muscle protein (usmg2 gene)	---NA---
HLL	gf04J20	Goldfish		danio rerio phosphatidylinositol-specific phospholipasex domain containing 3mrna	phosphatidylinositol-specific phospholipasex domain containing 3
HLL	gf04J23	Goldfish		danio rerio si:ch211-(si:ch211-)mrna	jumonji domain containing 3
HLL	gf04K03	Goldfish		danio rerio cortexin 2-liketranscript variant 2mrna	---NA---
HLL	gf04K11	Goldfish		zebrafish dna sequence from clone dkey-43f15 in linkage groupcomplete sequence	---NA---
HLL	gf04K17	Goldfish		danio rerio rho gdp dissociation inhibitorgammamrna	rho gdp dissociation inhibitorbeta
HLL	gf04K18	Goldfish		---NA---	ndrg family member 4
HLL	gf04K20	Goldfish		---NA---	---NA---
HLL	gf04K21	Goldfish		silene latifoliamrna for strictosidine synthase familypartial cds	---NA---
HLL	gf04K23	Goldfish		danio rerio zgc:110141 (zgc:110141)mrna	calmodulin-dependent phosphatase catalytic subunit
HLL	gf04L05	Goldfish		danio rerio zgc:66299 (zgc:66299)mrna	kinesin light chain 1 isoform a
HLL	gf04L06	Goldfish		danio rerio zgc:113259 (zgc:113259)mrna	---NA---
HLL	gf04L07	Goldfish		danio rerioneurocalcinmrna	---NA---
HLL	gf04L09	Goldfish		-	-
HLL	gf04L12	Goldfish		zebrafish dna sequence from clone ch211-199m3 in linkage groupcomplete sequence	---NA---
HLL	gf04L18	Goldfish		bordetella parapertussis strain bpp5 subtractive hybridization product 6895 genomic sequence	---NA---
HLL	gf04L20	Goldfish		-	-
HLL	gf04L23	Goldfish
HLL	gf04M08	Goldfish		oreochromis mossambicus clone ssh #160 myo-inositol-1 phosphate synthase-likecomplete cds	myo-inositol 1-phosphate synthase a1
HLL	gf04M18	Goldfish		---NA---	heat shock factor binding protein 1
HLL	gf04M24	Goldfish		-	-
HLL	gf04N10	Goldfish		---NA---	---NA---
HLL	gf04N20	Goldfish		zebrafish dna sequence from clone dkey-115f9 in linkage groupcomplete sequence	---NA---
HLL	gf04O07	Goldfish		danio rerio ww domain binding protein 2mrna	ww domain binding protein 2
HLL	gf04O19	Goldfish		-	-
HLL	gf04O20	Goldfish		zebrafish dna sequence from clone ch211-132e22 in linkage groupcomplete sequence	---NA---
HLL	gf04P06	Goldfish		danio rerioalpha-tubulin isotype m-alpha-transcript variant 1mrna	mec-12 protein
HLL	gf04P12	Goldfish		danio reriomicrotubule-associated proteinmrna	microtubule-associated protein tau
HLL	gf04P17	Goldfish		danio rerio zgc:154080 (zgc:154080)mrna	interferon-related developmental regulator 1
HLL	gf04P19	Goldfish		abi534339agaricus bisporus partial mrna forinorganic phosphate transporter (ipt gene)clone pm127	---NA---
HLL	gf04P21	Goldfish		---NA---	---NA---
HLL	cb05a01	Carp		Danio rerio hypothetical LOC569531 (LOC569531), mRNA	hypothetical protein LOC767662
HLL	cb05c07	Carp		Danio rerio si:ch211-219i10.1 (si:ch211-219i10.1), mRNA	hypothetical protein LOC321166
HLL	cb05c18	Carp		Danio rerio zgc:92040 (zgc:92040), mRNA	hypothetical protein LOC436664
HLL	cb05e14	Carp		Carassius auratus gibelio fetuin-B mRNA, complete cds	fetuin-B
HLL	cb05j08	Carp
HLL	cb05j23	Carp		Danio rerio cDNA clone IMAGE:7246067	similar to solute carrier family 25 member 5 protein isoform 1
HLL	cb07o07	Carp		Danio rerio similar to target of myb1 (chicken) (TOM1), mRNA	similar to TOM1 protein
HLL	cb11d07	Carp		Zebrafish DNA sequence from clone CH211-220P15 in linkage group 4, complete sequence	hypothetical protein LOC799219
HLL	cb11g19	Carp
HLL	cb11o01	Carp		TPA_inf: Cyprinus carpio RTN6 (RTN6) mRNA, complete cds	TPA_inf: RTN6
HLL	cb12j24	Carp		-	-
HLL	cb13a06	Carp
HLL	cb13f09	Carp
HLL	cb14b23	Carp		Danio rerio hypothetical LOC556210 (LOC556210), mRNA	hypothetical protein
HLL	cb14g20	Carp		Danio rerio zgc:55418 (zgc:55418), mRNA	hypothetical protein LOC334109
HLL	cb14g23	Carp		Cyprinus carpio mRNA for MEF2A, complete cds	lipopolysaccharide-induced TNF factor
HLL	cb14o24	Carp		Cyprinus carpio Iclp-2 mRNA for invariant chain like protein 2, complete cds	invariant chain like protein 2
HLL	cb15a12	Carp		Carassius auratus pre-mRNA for C-FLIP AMPA glutamate, partial cds, clone:GFGR49-11	-
HLL	cb15g11	Carp
HLL	cb15g13	Carp
HLL	cb15h06	Carp
HLL	cb15o01	Carp		CYICYPRCyprinus carpio cysteine proteinase gene, complete cds	-
HLL	cb15o07	Carp
HLL	cb16o05	Carp		Zebrafish DNA sequence from clone CH211-237L4 in linkage group 10 Contains a novel gene similar to human KIAA0346, two novel genes, a novel gene similar to human and fugu PCOLCE (procollagen C-endopeptidase enhancer), the per1 gene for period homolog 1 (D	similar to Ptpn23 protein
HLL	cb17e23	Carp		Danio rerio similar to Peptidylprolyl isomerase domain and WD repeat containing 1 (LOC100000660), mRNA	similar to Peptidylprolyl isomerase domain and WD repeat containing 1
HLL	cb17e24	Carp
HLL	cb18f14	Carp		-	-
HLL	cb18h02	Carp
HLL	cb18h06	Carp		-	-
HLL	cb18n24	Carp		Danio rerio zgc:92266 (zgc:92266), mRNA	TSN33_BRARETetraspanin-33 (Tspan-33)
HLL	cb18p13	Carp
HLL	cb19i13	Carp		Danio rerio zgc:103509 (zgc:103509), mRNA	hypothetical protein LOC474329
HLL	cb19l12	Carp
HLL	cb19n11	Carp		Carassius auratus gibelio cellular nucleic acid-binding protein mRNA, complete cds	zinc finger protein 9
HLL	cb20b01	Carp
HLL	cb21a24	Carp		Zebrafish DNA sequence from clone DKEY-44G17 in linkage group 6, complete sequence	similar to zinc finger protein 648
HLL	cb21b06	Carp		-	-
HLL	cb21l11	Carp
HLL	cb21n24	Carp		Danio rerio prohibitin, mRNA (cDNA clone MGC:77919 IMAGE:7000504), complete cds	prohibitin
HLL	cb22e07	Carp		Zebrafish DNA sequence from clone DKEY-11K2 in linkage group 7, complete sequence	-
HLL	cb22e24	Carp		Danio rerio LIM-domain binding factor 3, like (ldb3), mRNA	unnamed protein product
HLL	cb22k11	Carp		Danio rerio voltage-dependent anion channel 1 (vdac1), mRNA	Voltage-dependent anion channel 1
HLL	cb22k13	Carp		-	-
HLL	cb22k15	Carp		Danio rerio muscle segment homeobox C, mRNA (cDNA clone MGC:86596 IMAGE:6909694), complete cds	Muscle segment homeobox C
HLL	cb22m12	Carp
HLL	cb22o15	Carp		Danio rerio nuclear factor of kappa light polypeptide gene enhancer in B-cells inhibitor, alpha a (nfkbiaa), mRNA	NF-kappaB inhibitor alpha-like protein A
HLL	cb23b24	Carp		-	-
HLL	cb23h18	Carp		Zebrafish DNA sequence from clone CH211-135J15 in linkage group 19, complete sequence	-
HLL	cb23j07	Carp		Danio rerio hypothetical LOC561231 (LOC561231), mRNA	-
HLL	cb23n07	Carp		Danio rerio ras homolog gene family, member Aa (rhoaa), mRNA	-
HLL	cb23n13	Carp		Danio rerio zgc:153035 (zgc:153035), mRNA	hypothetical protein LOC768192
HLL	cb24h24	Carp
HLL	cb24i01	Carp		Danio rerio zgc:153744 (zgc:153744), mRNA	-
HLL	cb24j08	Carp		Zebrafish DNA sequence from clone CH211-93A2 in linkage group 21, complete sequence	-
HLL	cb24p10	Carp		Zebrafish DNA sequence from clone DKEY-283C16 in linkage group 11, complete sequence	-
LHH	gf02H11	Goldfish		poplar cdna sequences	---NA---
LHH	cb23g20	Carp		Danio rerio hypothetical protein LOC791617 (LOC791617), mRNA	hypothetical protein
LHH	gf02P11	Goldfish	aldolase C, fructose-bisphosphate	cau36777carassius auratus aldolase ccomplete cds	fructose-bisphosphate aldolase c
LHH	cb13f03	Carp		Cyprinus carpio elongation factor 1-alpha mRNA, complete cds	AF321836_1elongation factor 1 alpha
LHH	cb10c05	Carp		Carassius auratus gibelio 14 kDa apolipoprotein mRNA, complete cds	14 kDa apolipoprotein
LHH	cb11i16	Carp		Danio rerio non-metastatic cells 4, protein expressed in (nme4), mRNA	non-metastatic cells 4, protein expressed in
LHH	cb10b03	Carp		CCJAK1S07Cyprinus carpio JAK1 kinase (JAK1) gene, exon 11 to 20	-
LHH	cb08a09	Carp		Danio rerio zgc:110525 (zgc:110525), mRNA	hypothetical protein LOC503767
LHH	cb10g10	Carp		Danio rerio hypoxanthine phosphoribosyltransferase 1, mRNA (cDNA clone MGC:86608 IMAGE:6892206), complete cds	hypoxanthine phosphoribosyltransferase 1
LHH	cb11h16	Carp		Danio rerio zgc:92339 (zgc:92339), mRNA	hypothetical protein LOC436725
LHH	cb10h02	Carp		Scophthalmus maximus 18S ribosomal RNA gene, complete sequence	hypothetical protein PY01929
LHH	cb10l02	Carp		Danio rerio mitogen-activated protein kinase 7 (mapk7), mRNA	extracellular signal-regulated kinase 5
LHH	cb12p19	Carp		Cyprinus carpio intergenic spacer region, partial sequence; 5' external transcribed spacer, 18S ribosomal RNA gene, internal transcribed spacer 1, 5.8S ribosomal RNA gene and internal transcribed spacer 2, complete sequence; and 28S ribosomal RNA gene, pa	-
LHH	cb10h11	Carp		Danio rerio hypothetical LOC569378 (LOC569378), mRNA	-
LHH	cb11o22	Carp		Danio rerio zgc:158852, transcript variant 1 (zgc:158852), mRNA	Unknown (protein for IMAGE:8109385)
LHH	cb17b16	Carp		Danio rerio similar to Trh3 (LOC793534), mRNA	similar to Trh3
LHH	cb17f14	Carp		Carp DNA sequence from clone carpf-GC2H, complete sequence	TCR-delta constant region
LHH	cb21j11	Carp		Danio rerio ribonuclease P/MRP 30 subunit (rpp30), mRNA	ribonuclease P/MRP 30 subunit
LHH	cb21m23	Carp		Cyprinus carpio partial mRNA for putative glyceraldehyde-3-phosphate dehydrogenase (gapdh gene)	glyceraldehyde-3-phosphate dehydrogenase
LHH	cb23g08	Carp		Danio rerio zgc:112282 (zgc:112282), mRNA	novel protein (zgc:112282)
LHH	cb23b05	Carp		CYISAA1Cyprinus carpio mRNA for skeletal alpha-actin, complete cds	skeletal alpha-actin
LHH	cb23o08	Carp		Danio rerio similar to parvalbumin (LOC795555), mRNA	parvalbumin
LHH	cb24a06	Carp		Carp DNA sequence from clone carpf-118, complete sequence	-
LHH	cb24p16	Carp		Carassius auratus gibelio midkine b (mdkb) mRNA, complete cds	midkine-related growth factor b
LHH	gf02L07	Goldfish	no sequence info	-	-
LHH	cb05i06	Carp		Zebrafish DNA sequence from clone CH211-229I10, complete sequence	-
LHH	cb05j11	Carp
LHH	cb07d21	Carp		CYIANTTRYPCyprinus carpio alpha-1-antitrypsin mRNA, complete cds	serine protease inhibitor
LHH	cb07d22	Carp		Danio rerio parvin, alpha (parva), mRNA	parvin, alpha
LHH	cb07j05	Carp		-	-
LHH	cb07j19	Carp		Cyprinus carpio CfI-B mRNA for complement control protein factor I-B, complete cds	-
LHH	cb07m20	Carp
LHH	cb08b01	Carp		Danio rerio zgc:110691 (zgc:110691), mRNA	hypothetical protein LOC550565
LHH	cb08b04	Carp		Danio rerio glia maturation factor, beta (gmfb), mRNA	glia maturation factor beta
LHH	cb09b22	Carp		Danio rerio zgc:56334 (zgc:56334), mRNA	hypothetical protein LOC321769
LHH	cb10a11	Carp		-	-
LHH	cb10a15	Carp		Cyprinus carpio HMG-box transcription factor Sox9b (sox9b) mRNA, complete cds	-
LHH	cb10a23	Carp		Danio rerio cathepsin H (ctsh), mRNA	cathepsin H
LHH	cb10b16	Carp		Zebrafish DNA sequence from clone CH73-318O9 in linkage group 12, complete sequence	-
LHH	cb10b18	Carp		Danio rerio zgc:56372 (zgc:56372), mRNA	unnamed protein product
LHH	cb10c09	Carp		Danio rerio hypothetical LOC558422, transcript variant 4 (LOC558422), mRNA	-
LHH	cb10c11	Carp		Danio rerio SAR1a gene homolog 2 (S. cerevisiae) (sara2), mRNA	hypothetical protein isoform 2
LHH	cb10c12	Carp		Danio rerio similar to SORD protein (LOC798774), mRNA	similar to SORD protein
LHH	cb10c17	Carp		-	-
LHH	cb10d04	Carp		Danio rerio similar to glutathione peroxidase 3 (LOC798788), mRNA	glutathione peroxidase 3
LHH	cb10d06	Carp		Danio rerio mitochondrial folate transporter/carrier (mftc), mRNA	mitochondrial folate transporter/carrier
LHH	cb10d08	Carp		Cyprinus carpio Bf/C2-A2 mRNA for complement B/C2-A2, complete cds	complement B/C2-A2
LHH	cb10d09	Carp		Zebrafish DNA sequence from clone CH211-247M3 in linkage group 7, complete sequence	-
LHH	cb10d11	Carp		Danio rerio cDNA clone IMAGE:7137807	HS90B_BRAREHeat shock protein HSP 90-beta
LHH	cb10d12	Carp		Danio rerio zgc:152659 (zgc:152659), mRNA	Unknown (protein for IMAGE:7994326)
LHH	cb10d15	Carp		-	-
LHH	cb10e10	Carp		Danio rerio DnaJ (Hsp40) homolog, subfamily B, member 12 (dnajb12), mRNA	DnaJ (Hsp40) homolog, subfamily B, member 12
LHH	cb10e22	Carp
LHH	cb10f08	Carp		Danio rerio hypothetical LOC558130 (LOC558130), mRNA	-
LHH	cb10f09	Carp		Danio rerio similar to pol polyprotein (LOC795427), mRNA	similar to pol polyprotein
LHH	cb10f21	Carp		Danio rerio zgc:63647 (zgc:63647), mRNA	novel protein similar to vertbrate ormiminotransferase cyclodeaminase (FTCD) (zgc:63647)
LHH	cb10g07	Carp		Danio rerio zgc:64161 (zgc:64161), mRNA	beta-2 microglobulin
LHH	cb10g08	Carp		Danio rerio zgc:92090 (zgc:92090), mRNA	-
LHH	cb10g09	Carp
LHH	cb10g15	Carp
LHH	cb10h18	Carp		Cyprinus carpio MASP2 mRNA for MASP2-like serine protease, complete cds	MASP2-like serine protease
LHH	cb10h21	Carp		Danio rerio zgc:112075 (zgc:112075), mRNA	hypothetical protein LOC550465
LHH	cb10i09	Carp		Danio rerio hypothetical protein LOC795897 (LOC795897), partial mRNA	-
LHH	cb10i11	Carp
LHH	cb10i15	Carp		-	-
LHH	cb10i17	Carp		Ictalurus punctatus ribosomal protein L26 mRNA, complete cds	ribosomal protein L26
LHH	cb10i19	Carp		Danio rerio hypothetical protein LOC100001952 (LOC100001952), partial mRNA	hypothetical protein, partial
LHH	cb10j16	Carp		Zebrafish DNA sequence from clone DKEYP-69B9 in linkage group 16, complete sequence	-
LHH	cb10j20	Carp		Zebrafish DNA sequence from clone DKEY-20D21 in linkage group 8, complete sequence	-
LHH	cb10k09	Carp		Danio rerio zgc:86632 (zgc:86632), mRNA	hypothetical protein LOC415141
LHH	cb10k13	Carp		Zebrafish DNA sequence from clone CH73-160E9 in linkage group 23, complete sequence	hypothetical protein LOC568735
LHH	cb10m05	Carp		Zebrafish DNA sequence from clone RP71-57J15 in linkage group 19, complete sequence	-
LHH	cb10m07	Carp		Danio rerio similar to Selenium binding protein 1 (LOC100004131), mRNA	similar to Selenium binding protein 1
LHH	cb10m09	Carp		Danio rerio Rho guanine nucleotide exchange factor (GEF) 11 (LOC565268), mRNA	Rho guanine nucleotide exchange factor (GEF) 11
LHH	cb10m10	Carp		Danio rerio 60S ribosomal protein L12 mRNA, complete cds	similar to 60S ribosomal protein L12
LHH	cb10m16	Carp
LHH	cb10n06	Carp		Danio rerio hypothetical protein LOC795912 (LOC795912), mRNA	novel protein containing multiple sushi domains (SCR repeat)
LHH	cb10o05	Carp		Carassius auratus gibelio 18S ribosomal RNA gene, partial sequence	hypothetical protein
LHH	cb10o07	Carp		Danio rerio hypothetical protein LOC791499 (LOC791499), mRNA	hypothetical protein LOC393260
LHH	cb10p22	Carp		-	-
LHH	cb11a02	Carp
LHH	cb11c01	Carp		Danio rerio dihydrofolate reductase (dhfr), mRNA	dihydrofolate reductase
LHH	cb11c03	Carp		Zebrafish DNA sequence from clone CH211-14B14 in linkage group 5, complete sequence	-
LHH	cb11c07	Carp		-	-
LHH	cb11d02	Carp		Zebrafish DNA sequence from clone CH211-225B14 in linkage group 21, complete sequence	-
LHH	cb11d03	Carp
LHH	cb11e07	Carp		Danio rerio hypothetical protein LOC792049 (LOC792049), mRNA	hypothetical protein
LHH	cb11e19	Carp
LHH	cb11f04	Carp		Danio rerio wu:fc06e01, transcript variant 2 (wu:fc06e01), mRNA	Arl6ip2 protein
LHH	cb11f11	Carp		Cyprinus carpio microsomal glutathione S-transferase 1 mRNA, complete cds	microsomal glutathione S-transferase 1
LHH	cb11f21	Carp
LHH	cb11g03	Carp		Danio rerio zgc:73139 (zgc:73139), mRNA	hypothetical protein LOC393700
LHH	cb11g16	Carp		Danio rerio chaperonin containing TCP1, subunit 7 (eta) (cct7), mRNA	chaperonin containing TCP1, subunit 7 (eta)
LHH	cb11h17	Carp
LHH	cb11j04	Carp		Macaca mulatta similar to Sulfotransferase 1C2 (SULT1C) (SULT1C#2) (LOC693600), mRNA	hypothetical protein
LHH	cb11j05	Carp
LHH	cb11j16	Carp		-	-
LHH	cb11l16	Carp		-	-
LHH	cb11l21	Carp
LHH	cb11m05	Carp		Danio rerio hypothetical protein LOC100001662 (LOC100001662), mRNA	hypothetical protein
LHH	cb11m09	Carp		-	-
LHH	cb11m21	Carp		Zebrafish DNA sequence from clone DKEY-9L5 in linkage group 12, complete sequence	-
LHH	cb11n17	Carp		Danio rerio hypothetical LOC560483 (LOC560483), mRNA	hypothetical protein
LHH	cb11p02	Carp		Danio rerio fatty acid binding protein 1b (fabp1b), mRNA	fatty acid binding protein 1b
LHH	cb11p04	Carp		Homo sapiens cDNA clone IMAGE:30721737	-
LHH	cb11p16	Carp		-	-
LHH	cb12h24	Carp		Danio rerio hypothetical LOC572053 (LOC572053), mRNA	hypothetical protein
LHH	cb12j18	Carp
LHH	cb12p17	Carp		Danio rerio zgc:153057 (zgc:153057), mRNA	hypothetical protein LOC767798
LHH	cb13a01	Carp		Cyprinus carpio cdo1 mRNA for cysteine dioxygenase, complete cds	cysteine dioxygenase
LHH	cb13a18	Carp		Zebrafish DNA sequence from clone DKEY-98B14 in linkage group 8, complete sequence	-
LHH	cb13b06	Carp
LHH	cb13e09	Carp		Danio rerio cDNA clone IMAGE:7048661	hypothetical protein LOC559662
LHH	cb13e11	Carp
LHH	cb13j03	Carp
LHH	cb13j09	Carp
LHH	cb13k22	Carp
LHH	cb13l03	Carp
LHH	cb14g08	Carp		Danio rerio hypothetical LOC567716 (LOC567716), mRNA	novel protein similar to vertebrate coenzyme Q9 homolog (S. cerevisiae) (COQ9)
LHH	cb14j05	Carp		Danio rerio high-mobility group box 1, mRNA (cDNA clone MGC:77104 IMAGE:6960667), complete cds	High-mobility group box 1
LHH	cb14n23	Carp		-	-
LHH	cb15a17	Carp		Danio rerio ATPase, Ca++ transporting, cardiac muscle, slow twitch 2a (atp2a2a), mRNA	ATPase, Ca++ transporting, cardiac muscle, slow twitch 2
LHH	cb15a21	Carp
LHH	cb15b16	Carp		Danio rerio zic family member 2 (odd-paired homolog, Drosophila), a, mRNA (cDNA clone MGC:76802 IMAGE:6964005), complete cds	zinc finger of the cerebellum 1
LHH	cb15c03	Carp
LHH	cb15c04	Carp		-	-
LHH	cb15c07	Carp
LHH	cb15c13	Carp
LHH	cb15c15	Carp
LHH	cb15c18	Carp		Danio rerio zgc:73198 (zgc:73198), mRNA	hypothetical protein LOC393720
LHH	cb15d06	Carp		Danio rerio zgc:77243 (zgc:77243), mRNA	actinin alpha 3
LHH	cb15e08	Carp		CNS0FP3GTetraodon nigroviridis full-length cDNA	alkaline phosphatase
LHH	cb15e21	Carp		Danio rerio zgc:73185 (zgc:73185), mRNA	hypothetical protein LOC406300
LHH	cb15g01	Carp
LHH	cb15g18	Carp		Xenopus tropicalis clone ISB1-166A8, complete sequence	similar to transposase (putative)
LHH	cb15h08	Carp
LHH	cb15j17	Carp		Zebrafish DNA sequence from clone CH211-196C10 in linkage group 8, complete sequence	-
LHH	cb15m07	Carp
LHH	cb15m18	Carp
LHH	cb15n16	Carp		Zebrafish DNA sequence from clone CH211-152P23 in linkage group 8, complete sequence	-
LHH	cb15o03	Carp		-	-
LHH	cb16a17	Carp		-	-
LHH	cb16b01	Carp
LHH	cb16b03	Carp
LHH	cb16b17	Carp
LHH	cb16c06	Carp		Danio rerio hypothetical LOC559395 (LOC559395), mRNA	hypothetical protein
LHH	cb16c07	Carp
LHH	cb16c14	Carp		Zebrafish DNA sequence from clone DKEYP-7A3, complete sequence	similar to Myosin-9 (Nonmuscle myosin heavy chain IIa) (NMHC II-a) (NMMHC-A)
LHH	cb16c20	Carp		Danio rerio DnaJ (Hsp40) homolog, subfamily A, member 3A, mRNA (cDNA clone MGC:77473 IMAGE:6520289), complete cds	DnaJ (Hsp40) homolog, subfamily A, member 3A
LHH	cb16e07	Carp		Danio rerio zgc:101696 (zgc:101696), mRNA	hypothetical protein LOC492790
LHH	cb16e12	Carp
LHH	cb16f03	Carp		-	-
LHH	cb16f15	Carp
LHH	cb16g07	Carp		Danio rerio similar to roundabout-like protein 4 (LOC560765), mRNA	similar to roundabout-like protein 4
LHH	cb16g08	Carp
LHH	cb16h08	Carp
LHH	cb16h14	Carp
LHH	cb16h17	Carp
LHH	cb16h19	Carp
LHH	cb16h20	Carp		Danio rerio zgc:56049 (zgc:56049), mRNA	-
LHH	cb16i16	Carp		Danio rerio cDNA clone IMAGE:7056121, partial cds	hypothetical protein
LHH	cb16j03	Carp		Carassius auratus mRNA for CCT (chaperonin containing T-complex polypeptide 1) epsilon subunit, complete cds	chaperonin containing TCP1, subunit 5 (epsilon)
LHH	cb16j04	Carp
LHH	cb16j05	Carp		Danio rerio hypothetical protein LOC792900 (LOC792900), mRNA	hypothetical protein
LHH	cb16j06	Carp
LHH	cb16j21	Carp
LHH	cb16k05	Carp		-	-
LHH	cb16k15	Carp		Danio rerio hypothetical protein LOC796183 (LOC796183), mRNA	hypothetical protein
LHH	cb16l04	Carp		Danio rerio zgc:136908 (zgc:136908), mRNA	hypothetical protein LOC563679
LHH	cb16l16	Carp		Danio rerio chromatin modifying protein 1A (chmp1a), mRNA	Chmp1a protein
LHH	cb16l19	Carp		Danio rerio hypothetical LOC568246 (LOC568246), mRNA	hypothetical protein
LHH	cb16n16	Carp		Danio rerio hypothetical LOC571621 (LOC571621), mRNA	-
LHH	cb16p17	Carp
LHH	cb17a16	Carp
LHH	cb17b04	Carp
LHH	cb17c04	Carp
LHH	cb17c16	Carp
LHH	cb17d04	Carp
LHH	cb17d07	Carp		Danio rerio cholinergic receptor, nicotinic, alpha polypeptide 1, mRNA (cDNA clone MGC:86593 IMAGE:6906522), complete cds	cholinergic receptor, nicotinic, alpha polypeptide 1
LHH	cb17d09	Carp		Danio rerio myosin light chain 2 Mlc2a mRNA, complete cds	myosin, light polypeptide 7, regulatory
LHH	cb17d10	Carp
LHH	cb17d21	Carp
LHH	cb17e16	Carp		-	-
LHH	cb17e20	Carp		Danio rerio zgc:56271 (zgc:56271), mRNA	-
LHH	cb17e22	Carp
LHH	cb17f15	Carp		Danio rerio NudC domain containing 2 (nudcd2), mRNA	NudC domain containing 2
LHH	cb17f18	Carp
LHH	cb17g19	Carp		Danio rerio hypothetical LOC569568 (LOC569568), mRNA	hypothetical protein
LHH	cb17h04	Carp
LHH	cb17h09	Carp		Zebrafish DNA sequence from clone DKEY-97O18 in linkage group 7, complete sequence	-
LHH	cb17l03	Carp		Danio rerio similar to Cofactor of BRCA1 (LOC792449), mRNA	similar to Cofactor of BRCA1
LHH	cb17o19	Carp
LHH	cb17p16	Carp
LHH	cb18a09	Carp		Zebrafish DNA sequence from clone DKEY-20H20 in linkage group 1, complete sequence	-
LHH	cb18l10	Carp
LHH	cb18l14	Carp		Danio rerio hypothetical protein LOC791650 (LOC791650), mRNA	Zgc:136473 protein
LHH	cb18l22	Carp		Danio rerio cDNA clone IMAGE:7119127	hypothetical protein
LHH	cb19d17	Carp		-	-
LHH	cb19d21	Carp		Danio rerio SAR1 gene homolog A (S. cerevisiae) (sar1a), mRNA	SAR1 gene homolog A
LHH	cb19f10	Carp
LHH	cb19i06	Carp		CNS0GGF4Tetraodon nigroviridis full-length cDNA	ubiquitin specific peptidase 15, isoform CRA_a
LHH	cb19i20	Carp		Danio rerio zgc:73337, mRNA (cDNA clone MGC:73337 IMAGE:4790281), complete cds	Zgc:73337 protein
LHH	cb19k20	Carp		Danio rerio retinol dehydrogenase 5 (11-cis/9-cis) (rdh5), mRNA	novel protein similar to vertebrate retinol dehydrogenase family
LHH	cb20b09	Carp		-	-
LHH	cb20d09	Carp
LHH	cb20h07	Carp
LHH	cb20n05	Carp
LHH	cb20o20	Carp		Danio rerio zgc:136942 (zgc:136942), mRNA	stathmin
LHH	cb20p08	Carp		-	-
LHH	cb21b09	Carp
LHH	cb21b19	Carp		Danio rerio hypothetical protein LOC100000713, transcript variant 2 (LOC100000713), mRNA	hypothetical protein isoform 2
LHH	cb21c20	Carp
LHH	cb21d09	Carp
LHH	cb21d10	Carp
LHH	cb21d13	Carp		Danio rerio angiotensin I converting enzyme (peptidyl-dipeptidase A) 2 (ace2), mRNA	angiotensin I converting enzyme (peptidyl-dipeptidase A) 2
LHH	cb21d14	Carp		-	-
LHH	cb21d15	Carp		Macaca mulatta similar to cytochrome c oxidase subunit VIIa polypeptide 2 like (LOC707203), mRNA	cytochrome c oxidase subunit VIIa polypeptide 2 like
LHH	cb21e02	Carp
LHH	cb21e05	Carp
LHH	cb21f03	Carp		Zebrafish DNA sequence from clone DKEYP-106C5 in linkage group 2, complete sequence	-
LHH	cb21f17	Carp		Zebrafish DNA sequence from clone CH73-339H18 in linkage group 23, complete sequence	homeo box C10a
LHH	cb21f18	Carp
LHH	cb21f22	Carp
LHH	cb21g18	Carp
LHH	cb21g23	Carp		Danio rerio hypothetical LOC570305 (LOC570305), mRNA	hypothetical protein
LHH	cb21h03	Carp		Danio rerio cDNA clone IMAGE:7087207	-
LHH	cb21h13	Carp		Danio rerio hypothetical protein LOC791926 (LOC791926), mRNA	-
LHH	cb21h14	Carp		Monodelphis domestica hypothetical protein LOC100026118 (LOC100026118), mRNA	RAN binding protein 1
LHH	cb21h19	Carp		Danio rerio similar to alpha 1 chain of type XII collagen (LOC555878), mRNA	-
LHH	cb21h22	Carp
LHH	cb21h24	Carp		Cyprinus carpio microsomal glutathione S-transferase 3 mRNA, complete cds	microsomal glutathione S-transferase 3
LHH	cb21i04	Carp		Danio rerio cDNA clone IMAGE:7086031	-
LHH	cb21i16	Carp
LHH	cb21j03	Carp		Zebrafish DNA sequence from clone DKEY-244D13, complete sequence	-
LHH	cb21j10	Carp		-	-
LHH	cb21j20	Carp
LHH	cb21k03	Carp		Zebrafish DNA sequence from clone DKEY-17A2 in linkage group 23, complete sequence	TBP-like 1
LHH	cb21k10	Carp
LHH	cb21l06	Carp		Cyprinus carpio muscle-specific heat shock protein Hsc70-1 mRNA, partial cds	constitutive heat shock protein HSC70-1
LHH	cb21l19	Carp		Cyprinus carpio mRNA for C-type lectin, complete cds	C-type lectin
LHH	cb21l22	Carp
LHH	cb21n02	Carp
LHH	cb21n03	Carp		-	-
LHH	cb21n11	Carp		-	-
LHH	cb21n17	Carp		Zebrafish DNA sequence from clone CH73-147D22 in linkage group 25, complete sequence	-
LHH	cb21o07	Carp		Cyprinus carpio NCCRP 1 like mRNA for NCC receptor 1 like protein, complete cds	NCC receptor 1 like protein
LHH	cb21o11	Carp		Danio rerio zgc:92053 (zgc:92053), mRNA	troponin I, skeletal, fast
LHH	cb22g19	Carp
LHH	cb23b06	Carp		Danio rerio DnaJ (Hsp40) homolog, subfamily A, member 2, like (dnaja2l), mRNA	DnaJ subfamily A member 2-like
LHH	cb23b08	Carp		Cyprinus carpio MYH gene for myosin heavy chain, partial cds, MYH10	similar to ORF1-encoded protein, partial
LHH	cb23b16	Carp
LHH	cb23c04	Carp		Danio rerio cAMP-regulated phosphoprotein 19 (arpp19), mRNA	cAMP-regulated phosphoprotein 19
LHH	cb23c05	Carp		Cyprinus carpio mRNA for MHC class I antigen, complete cds	-
LHH	cb23c08	Carp		Zebrafish DNA sequence from clone CH211-10D23 in linkage group 23, complete sequence	-
LHH	cb23c09	Carp		Zebrafish DNA sequence from clone CH211-153D8 in linkage group 24, complete sequence	peroxisome proliferator-activated receptor gamma
LHH	cb23c15	Carp
LHH	cb23c16	Carp		Carassius auratus ubquitin-like protein 1 mRNA, complete cds	-
LHH	cb23d03	Carp		Danio rerio hypothetical LOC560091 (LOC560091), mRNA	hypothetical protein
LHH	cb23d04	Carp		Danio rerio similar to 16.5 kDa secretory protein (LOC565099), mRNA	similar to 16.5 kDa secretory protein
LHH	cb23d09	Carp		Zebrafish DNA sequence from clone CH211-146D6, complete sequence	-
LHH	cb23d11	Carp		Zebrafish DNA sequence from clone DKEY-23G12 in linkage group 20, complete sequence	similar to MAP/microtubule affinity-regulating kinase
LHH	cb23d18	Carp		Danio rerio zgc:92615 (zgc:92615), mRNA	hypothetical protein LOC436976
LHH	cb23d19	Carp		Zebrafish DNA sequence from clone CH211-149B20 in linkage group 9, complete sequence	-
LHH	cb23d21	Carp		Danio rerio glutathione peroxidase 4b (gpx4b), mRNA	phospholipid hydroperoxide glutathione peroxidase B
LHH	cb23e05	Carp		Zebrafish DNA sequence from clone CH73-36G21 in linkage group 17, complete sequence	-
LHH	cb23e09	Carp		-	-
LHH	cb23e16	Carp		Danio rerio hypothetical LOC558108, transcript variant 1 (LOC558108), mRNA	hypothetical protein isoform 1
LHH	cb23e21	Carp		-	-
LHH	cb23f06	Carp		Danio rerio peptidylprolyl isomerase A, like, mRNA (cDNA clone MGC:86688 IMAGE:6895545), complete cds	peptidylprolyl isomerase A, like
LHH	cb23f08	Carp
LHH	cb23f20	Carp		Zebrafish DNA sequence from clone CH211-288B23 in linkage group 22, complete sequence	-
LHH	cb23f22	Carp		Zebrafish DNA sequence from clone DKEY-82K12 in linkage group 2, complete sequence	-
LHH	cb23g16	Carp		Danio rerio zgc:77759 (zgc:77759), mRNA	novel protein similar to vertebrate CD151 antigen (CD151)
LHH	cb23h03	Carp		Danio rerio solute carrier family 35, member B4 (slc35b4), mRNA	solute carrier family 35, member B4
LHH	cb23i08	Carp		CCA292212Cyprinus carpio mRNA for parvalbumin (cyp c 1.02 gene)	parvalbumin
LHH	cb23i16	Carp
LHH	cb23i17	Carp		Cyprinus carpio connexin 43 mRNA, complete cds	connexin 43
LHH	cb23j05	Carp		Danio rerio BCL2-like 10 (apoptosis facilitator), mRNA (cDNA clone IMAGE:7397083), partial cds	myeloid cell leukemia sequence 1-like
LHH	cb23j08	Carp		-	-
LHH	cb23j10	Carp		Danio rerio zgc:92903 (zgc:92903), mRNA	hypothetical protein LOC436734
LHH	cb23j17	Carp		-	-
LHH	cb23k08	Carp		Danio rerio zgc:92037 (zgc:92037), mRNA	hypothetical protein LOC445094
LHH	cb23k09	Carp		Zebrafish DNA sequence from clone DKEY-40M6 in linkage group 16, complete sequence	-
LHH	cb23k19	Carp		Danio rerio hypothetical protein MGC10433-like (H. sapiens), mRNA (cDNA clone MGC:109907 IMAGE:7227923), complete cds	hypothetical protein LOC445360
LHH	cb23l07	Carp		-	-
LHH	cb23l16	Carp		-	-
LHH	cb23m03	Carp		Danio rerio zgc:92140 (zgc:92140), mRNA	-
LHH	cb23m06	Carp		Zebrafish DNA sequence from clone CH211-229D2 in linkage group 15, complete sequence	-
LHH	cb23m08	Carp		Danio rerio hypothetical LOC558547 (LOC558547), mRNA	hypothetical protein
LHH	cb23m16	Carp
LHH	cb23m20	Carp		Danio rerio serine carboxypeptidase 1 (scpep1), mRNA	Serine carboxypeptidase 1
LHH	cb23n17	Carp
LHH	cb23n18	Carp		Danio rerio ribosomal protein S24, mRNA (cDNA clone MGC:109740 IMAGE:7244009), complete cds	ribosomal protein S24 isoform 1
LHH	cb23n21	Carp		BIN507005Barbus intermedius partial mRNA for MHC class II antigen (bain-DAA*0101 gene)	MHC class II antigen
LHH	cb23o09	Carp		Cyprinus carpio TCRalpha mRNA for T cell antigen receptor alpha chain C region, partial cds, clone:Cpm73	T cell antigen receptor alpha chain C region
LHH	cb23o16	Carp		Zebrafish DNA sequence from clone DKEY-201I6 in linkage group 16, complete sequence	-
LHH	cb24b09	Carp		Zebrafish DNA sequence from clone CH211-250K18 in linkage group 22, complete sequence	novel protein
LHH	cb24c03	Carp		Danio rerio intersectin 1 (SH3 domain protein) (itsn1), mRNA	SI:dZ69G10.5 (novel protein similar to human intersectin (SH3 domain protein, ITSN1), long variant)
LHH	cb24c05	Carp		Danio rerio N-myc downstream regulated family member 3b (ndrg3b), mRNA	N-myc downstream regulated 3
LHH	cb24c08	Carp		Zebrafish DNA sequence from clone DKEY-57A22 in linkage group 9, complete sequence	-
LHH	cb24c21	Carp		-	-
LHH	cb24d09	Carp		Cyprinus carpio heat shock protein Hsp70 mRNA, partial cds	heat shock protein Hsp70
LHH	cb24d10	Carp
LHH	cb24f09	Carp		Danio rerio similar to putative protein WHSC1L1l (LOC100006350), mRNA	similar to putative protein WHSC1L1l
LHH	cb24f20	Carp		Zebrafish DNA sequence from clone CH211-261N9 in linkage group 3, complete sequence	-
LHH	cb24f22	Carp		Danio rerio hypothetical LOC560875 (LOC560875), mRNA	similar to calcium channel, voltage-dependent, alpha 1H subunit
LHH	cb24g06	Carp		Danio rerio zgc:63716 (zgc:63716), mRNA	FXYD domain containing ion transport regulator 6
LHH	cb24h07	Carp		-	-
LHH	cb24h16	Carp		Danio rerio zgc:152903 (zgc:152903), mRNA	hypothetical protein LOC767808
LHH	cb24i05	Carp		Zebrafish DNA sequence from clone CH211-168O24 in linkage group 11, complete sequence	-
LHH	cb24i07	Carp		Danio rerio hypothetical LOC565942 (LOC565942), mRNA	hypothetical protein
LHH	cb24i18	Carp		Danio rerio similar to Fignl1-prov protein (LOC569539), mRNA	similar to Fignl1-prov protein
LHH	cb24j05	Carp
LHH	cb24j13	Carp		Danio rerio lin-7 homolog A (C. elegans) (lin7a), mRNA	-
LHH	cb24j16	Carp		-	-
LHH	cb24k08	Carp		Danio rerio zgc:91826 (zgc:91826), mRNA	hypothetical protein LOC436963
LHH	cb24k17	Carp		Danio rerio zgc:86751 (zgc:86751), mRNA	hypothetical protein LOC415227
LHH	cb24k21	Carp		Danio rerio hypothetical LOC557419 (LOC557419), mRNA	hypothetical protein
LHH	cb24l08	Carp		Danio rerio hypothetical protein LOC407677 (LOC407677), mRNA	similar to FLI-LRR associated protein-1
LHH	cb24l16	Carp		Zebrafish DNA sequence from clone RP71-3A8 in linkage group 7, complete sequence	-
LHH	cb24l21	Carp		-	similar to acidic (leucine-rich) nuclear phosphoprotein 32 family, member B isoform 2
LHH	cb24m07	Carp		-	-
LHH	cb24m08	Carp		-	similar to reverse transcriptase-like protein
LHH	cb24o04	Carp		Zebrafish DNA sequence from clone DKEY-78I1 in linkage group 13, complete sequence	solute carrier family 25, member 28
LHH	cb24o09	Carp		-	-
LHH	cb24o16	Carp		Danio rerio si:ch211-234f20.7 (si:ch211-234f20.7), mRNA	-
LHH	cb24p20	Carp		Danio rerio similar to MGC82869 protein (LOC100007686), mRNA	similar to MGC82869 protein
LLH	gf04G05	Goldfish		danio rerio zgc:56140 (zgc:56140)mrna	novel protein
LLH	cb06b19	Carp		Danio rerio zgc:92078, mRNA (cDNA clone MGC:92078 IMAGE:7046768), complete cds	regucalcin
LLH	cb06f20	Carp		Cyprinus carpio elongation factor 1-alpha mRNA, complete cds	AF485331_1elongation factor 1-alpha; EF-1-alpha
LLH	cb06i22	Carp		Carassius auratus gibelio 14 kDa apolipoprotein mRNA, complete cds	14 kDa apolipoprotein
LLH	cb06k11	Carp		Danio rerio non-metastatic cells 4, protein expressed in (nme4), mRNA	non-metastatic cells 4, protein expressed in
LLH	cb12n02	Carp		Danio rerio hypoxanthine phosphoribosyltransferase 1, mRNA (cDNA clone MGC:86608 IMAGE:6892206), complete cds	hypoxanthine phosphoribosyltransferase 1
LLH	cb23b04	Carp		Danio rerio hypothetical protein LOC798840 (LOC798840), mRNA	hypothetical protein
LLH	cb21h11	Carp		-	-
LLH	cb23p21	Carp		Danio rerio similar to parvalbumin (LOC795555), mRNA	parvalbumin
LLH	gf02H10	Goldfish	zf clone	zebrafish dna sequence from clone dkeyp-27c11 in linkage groupcomplete sequence	---NA---
LLH	gf03O02	Goldfish		af361752danio rerio ampa receptor subunit 2apartial cds	ampa receptor subunit2a
LLH	gf04D08	Goldfish		zebrafish dna sequence from clone ch211-247j6 in linkage groupcomplete sequence	---NA---
LLH	cb05n11	Carp
LLH	cb06a07	Carp
LLH	cb06a14	Carp
LLH	cb06b04	Carp		Danio rerio zgc:136956 (zgc:136956), mRNA	hypothetical protein LOC566685
LLH	cb06b11	Carp
LLH	cb06c09	Carp
LLH	cb06d10	Carp
LLH	cb06e09	Carp
LLH	cb06e14	Carp
LLH	cb06g11	Carp
LLH	cb06g24	Carp
LLH	cb06i06	Carp		Danio rerio zgc:112374 (zgc:112374), mRNA	hypothetical protein LOC554122
LLH	cb06j01	Carp		Ctenopharyngodon idella interleukin enhancer binding factor 2 (ILF2) mRNA, complete cds	interleukin enhancer binding factor 2
LLH	cb06j07	Carp
LLH	cb06j14	Carp
LLH	cb06k08	Carp
LLH	cb06k09	Carp
LLH	cb06l02	Carp
LLH	cb06m09	Carp
LLH	cb06m11	Carp
LLH	cb06m23	Carp
LLH	cb06n01	Carp		Danio rerio zgc:63488 (zgc:63488), mRNA	hypothetical protein LOC334082
LLH	cb06n03	Carp		Cyprinus carpio uncoupling protein 1 (UCP1) mRNA, complete cds	uncoupling protein 1
LLH	cb06n09	Carp
LLH	cb06n10	Carp		Zebrafish DNA sequence from clone DKEY-5L8 in linkage group 25, complete sequence	-
LLH	cb06n21	Carp		Danio rerio aminolevulinate, delta-, synthetase 1 (alas1), mRNA	aminolevulinate, delta-, synthetase 1
LLH	cb06p13	Carp
LLH	cb07j21	Carp		Erythroculter ilishaeformis glucose-6-phosphatase mRNA, complete cds	glucose-6-phosphatase
LLH	cb07p13	Carp		Zebrafish DNA sequence from clone BUSM1-116L04 in linkage group 20, complete sequence	-
LLH	cb07p15	Carp
LLH	cb08d09	Carp		Danio rerio hypothetical LOC571603 (LOC571603), mRNA	hypothetical protein LOC553349
LLH	cb08d23	Carp
LLH	cb09d22	Carp		Danio rerio ribosomal protein L27 (rpl27), mRNA	60S ribosomal protein L27
LLH	cb11l14	Carp		Danio rerio hypothetical LOC558911 (LOC558911), mRNA	hypothetical protein
LLH	cb11o19	Carp
LLH	cb12l02	Carp
LLH	cb13p12	Carp
LLH	cb14g07	Carp		Danio rerio similar to C20orf194 (LOC556058), mRNA	similar to C20orf194
LLH	cb15o10	Carp
LLH	cb17e19	Carp		Danio rerio similar to alpha-type globin (LOC563335), mRNA	hypothetical protein LOC563335
LLH	cb17l04	Carp		Danio rerio hypothetical LOC570492 (LOC570492), mRNA	hypothetical protein
LLH	cb18j20	Carp
LLH	cb18p11	Carp		Danio rerio hypothetical protein LOC794820 (LOC794820), mRNA	hypothetical protein
LLH	cb19b10	Carp		-	-
LLH	cb19h21	Carp		Danio rerio proteasome (prosome, macropain) 26S subunit, ATPase, 3 (psmc3), mRNA	26S protease regulatory subunit 6a
LLH	cb20e08	Carp		CCA420957Cyprinus Carpio mRNA for MHC class I antigen (cyca-ZE*0101 gene)	-
LLH	cb20g23	Carp		Zebrafish DNA sequence from clone CH211-195B11 in linkage group 14, complete sequence	-
LLH	cb22d06	Carp		Danio rerio guanine nucleotide binding protein (G protein), beta polypeptide 1 (gnb1), mRNA	-
LLH	cb22d09	Carp		Zebrafish DNA sequence from clone CH211-202A8 in linkage group 24, complete sequence	-
LLH	cb22e11	Carp		Zebrafish DNA sequence from clone CH211-271B8 in linkage group 3, complete sequence	prolactin-releasing peptide receptor
LLH	cb22g20	Carp
LLH	cb22p13	Carp		-	-
LLH	cb23e20	Carp		Danio rerio vacuolar protein sorting 28 (yeast) (vps28), mRNA	vacuolar protein sorting 28
LLH	cb23l10	Carp
LLH	cb24d14	Carp
LLH	cb24m20	Carp		-	hypothetical protein
LLH	cb24p22	Carp
